# Supplementary material for: Dynamic of Composition and Diversity of Gut Microbiota in Triatoma rubrofasciata in Different Developmental Stages and Environmental Conditions
Source: Front Cell Infect Microbiol. 2020 Nov 2;10:587708. doi: 10.3389/fcimb.2020.587708 (PMC7667259; doi:10.3389/fcimb.2020.587708)
Supplement: Supplementary Table 1 — OTU tables and taxonomic classifications of the 16S rRNA gene. [file DataSheet_1.zip]

Archive with 6 entries (6 files):
- Supplementary Table S1.XLSX
- Supplementary Table S2.DOCX
- Supplementary Table S3.DOCX
- Supplementary Table S4.DOCX
- Supplementary Table S5.DOCX
- Supplementary Table S6.DOCX
